# Supplementary material for: Resolution of ab initio shapes determined from small-angle scattering
Source: IUCrJ. 2016 Oct 27;3(Pt 6):440–7. doi: 10.1107/S2052252516016018 (PMC5094446; doi:10.1107/S2052252516016018)
Supplement: Supplementary file 2 [file m-03-00440-sup2.xlsx]

## Sheet: Sheet1
PDB code	Δens, Å	ΔCC, Å	SCOPe id	Dmax, Å	MW, Da
1A19	11	15.3	c.9.1.1	60.25	20641.55
1A6Q	20.9	27	d.219.1.1	76.79	42707.93
1AFC	7.9	15.6	b.42.1.1	42.82	134831.23
1ATT	13.1	20.6	e.1.1.1	75.73	97411.82
1B73	29.3	35.6	c.78.2.1	85.73	27978.90
1BHT	15.1	25.7	g.10.1.1	67.8	41383.64
1CY9	32.8	38	e.10.1.1	131.1	59319.64
1DOV	23.9	25.3	a.24.9.1	132.14	19876.10
1EMS	32.8	47.8	d.13.1.1	105.3	101375.35
1F1E	23.9	26.5	a.22.1.2	63.59	17250.49
1FA2	26.5	52.2	c.1.8.1	132.8	56516.52
1FS3	13.6	21.2	d.5.1.1	52.41	13708.40
1GN9	13.2	21.4	e.26.1.1	73.19	118631.49
1GQQ	37.1	41.8	c.5.1.1	131.59	104115.45
1GXN	16.7	24.2	a.102.5.1	64.13	36712.00
1H3L	11.4	22	a.177.1.1	49.67	20314.71
1H4X	8.3	15.8	c.13.2.1	43.1	26654.89
1HB6	16.9	18.6	a.11.1.1	47.77	10043.79
1HGU	14.3	26.1	a.26.1.1	60	21902.95
1HOE	9.8	14.2	b.5.1.1	40.41	7967.80
1IGD	7.7	17.1	d.15.7.1	46.1	6657.42
1JK4	7.2	18.2	b.9.1.1	42.81	10641.02
1KPT	14.7	26.1	d.70.1.1	60.88	22134.81
1KYQ	31	37.1	c.2.1.11	86.22	98858.91
1L9L	11.4	15.9	a.64.1.1	42.84	9410.84
1MB8	15.3	25.3	a.40.1.1	66.83	28444.78
1NH1	13.2	21.4	e.45.1.1	69.73	37097.52
1O7Z	17.6	19	d.9.1.1	52.14	17274.81
1OAD	16.5	45.2	c.1.15.3	104.2	87472.95
1OGM	13.7	24.9	b.133.1.1	78.52	62445.55
1OKB	15.5	18.2	c.18.1.1	55.95	50831.34
1P4P	16.4	17.2	b.76.1.1	54.9	15653.73
1P90	8.8	16.1	c.55.5.2	47.27	15576.76
1P9Q	22.6	25.7	a.5.8.1	86.65	29177.87
1QGV	15.2	16.7	c.47.1.8	48.13	16807.46
1QOU	18	31.5	b.17.1.1	76.8	40700.88
1RC2	16.4	31	f.19.1.1	79.78	48605.15
1RWT	23.2	30.4	f.43.1.1	72.93	419139.62
1S7J	11.2	17.6	d.21.1.2	62.97	58759.31
1SCA	13.9	20.1	c.41.1.1	58.23	27409.52
1SEK	27.4	34.8	e.1.1.1	108.9	42273.59
1SRQ	31	34.1	e.55.1.1	143.78	156263.25
1T07	11.6	22.3	d.279.1.1	50.52	11261.82
1T1F	14.5	20.6	e.1.1.1	81.04	154522.08
1T5T	33.4	38	b.82.7.1	140	110301.29
1TF9	13.1	19.7	c.56.5.4	55.87	30212.83
1TQ3	10.4	15.9	b.36.1.1	50.1	12738.19
1UBQ	13.2	13.5	d.15.1.1	45.15	8576.91
1UUN	16.5	38	f.6.1.2	110.95	38999.35
1V9E	14.9	21.4	b.74.1.1	59.52	58172.36
1VIA	18.2	28.3	c.37.1.2	70.41	41314.74
1W93	27.9	30.4	b.84.2.1	76.5	61523.78
1WAS	21.2	25.3	a.24.2.1	70.09	16366.35
1WC2	14.7	17.8	b.52.1.1	55.9	20003.89
1WLA	11.5	17.1	a.1.1.2	50.9	17696.24
1WPX	21.7	29.3	b.17.1.1	85.81	72623.13
1XAW	17.8	20.1	h.4.17.1	79.29	16601.41
1XEV	14	22.9	b.74.1.1	64.71	117418.71
1ZBP	15.8	26.5	e.61.1.1	65.84	30830.22
2AEK	17.2	22.3	no classification	73.86	88342.94
2BB0	12.7	19.7	b.92.1.10	76.62	91481.42
2C10	23.5	32.1	no classification	119.4	336498.53
2DSV	15.8	21.4	c.1.8.5	70.97	42599.09
2EBF	38	39.8	a.296.1.1	110.87	85062.90
2END	13.7	21.7	a.18.1.1	57.29	16104.73
2FXI	12.6	16.9	c.44.1.1	47.09	14918.89
2FZP	8	15.6	d.345.1.1	47.58	16172.46
2H1T	19	34.1	b.178.1.1	83.01	44271.19
2H5Q	16.9	17.4	no classification	60	26740.38
2HW4	12.3	21.7	d.322.1.1	52.74	16951.55
2I5H	22.6	24.9	e.71.1.1	69.63	24454.67
2IJR	27.4	31	e.66.1.1	76.61	34164.75
2IVN	16.2	22	no classification	74.42	36867.77
2J07	18	25.3	a.99.1.1	76.11	49324.68
2O3I	22.3	31.5	e.73.1.1	103.18	86565.78
2P12	22.3	36.3	b.175.1.1	80.07	40916.29
2P2T	10.2	17.6	d.39.1.1	54.44	12258.94
2PQY	13.6	20.4	no classification	57.97	27428.19
2Q72	22	29.8	f.54.1.1	75.6	60278.01
2QJL	13.7	14.5	no classification	48.79	11150.20
2UWR	9.4	16.7	g.7.1.3	43.78	9204.48
2V8N	19.9	22	no classification	80.65	93062.80
2Z45	27	32.8	a.280.1.1	72.79	31156.86
3B6X	12.4	14.9	no classification	44.46	29118.93
3BOE	9.4	17.1	c.154.1.1	51.02	22604.05
3CI0	25.3	31	d.24.1.7	84.14	62640.71
3EOX	10.2	19	no classification	75.72	42751.46
3FR2	13.2	15.6	no classification	45.86	14914.19
3JTC	18.4	22.9	no classification	65.35	56105.76
3LAS	15.3	31	no classification	61.23	36883.17
3LZT	12.1	15.9	d.2.1.2	51.9	14880.40
3SRG	15.3	24.2	no classification	58.46	40531.22
3V03	20.1	38.9	no classification	91.92	133424.72
3VGZ	15.8	23.5	no classification	64.3	155411.53
3VN3	16.5	17.4	no classification	62.04	45050.36
4FFE	13.6	16.4	no classification	60.06	54196.11
4RUV	11.5	13.6	no classification	44.53	13124.75
4RV6	16.1	24.6	no classification	72.98	158773.06
4TLQ	14.9	18.6	no classification	48.12	21861.11
4UDP	15.2	22.6	no classification	77.41	115724.83
4X9P	21.2	27	no classification	76.15	39141.16
4XTA	13.7	19.4	no classification	66.11	64062.02
4Z0T	10.2	20.4	no classification	60.4	28183.89
5A47	15.2	20.6	no classification	57.36	22377.24
5AA7	13	15.8	no classification	48.61	31213.16
5C4N	17.2	28.3	no classification	69.58	26820.28
5CZY	30.4	33.4	no classification	87.23	56208.21
