# Supplementary material for: Resolution of ab initio shapes determined from small-angle scattering
Source: IUCrJ. 2016 Oct 27;3(Pt 6):440–7. doi: 10.1107/S2052252516016018 (PMC5094446; doi:10.1107/S2052252516016018)
Supplement: Supplementary file 3 [file m-03-00440-sup3.xlsx]

## Sheet: Sheet1
PDB code	Δens, Å	ΔCC, Å	SCOPe id	Dmax, Å	MW, Da
1A19	15.9	24.6	c.9.1.1	60.25	20641.5
1A6Q	15.6	27.9	d.219.1.1	76.79	42707.9
1AFC	10.2	14.9	b.42.1.1	42.82	134831
1ATT	19.2	20.4	e.1.1.1	75.73	97411.8
1B73	26.1	33.4	c.78.2.1	85.73	27978.9
1BHT	22	24.9	g.10.1.1	67.8	41383.6
1CY9	38	38	e.10.1.1	131.1	59319.6
1DOV	26.1	28.3	a.24.9.1	132.14	19876.1
1EMS	37.1	49.2	d.13.1.1	105.3	101375
1F1E	15.1	23.9	a.22.1.2	63.59	17250.5
1FA2	47.8	53.9	c.1.8.1	132.8	56516.5
1FS3	11.1	17.8	d.5.1.1	52.41	13708.4
1GN9	30.4	45.2	e.26.1.1	73.19	118631
1GQQ	40.8	46.4	c.5.1.1	131.59	104115
1GXN	16.1	26.1	a.102.5.1	64.13	36712
1H3L	9.7	18.6	a.177.1.1	49.67	20314.7
1H4X	9.9	15.2	c.13.2.1	43.1	26654.9
1HB6	10.5	18.4	a.11.1.1	47.77	10043.8
1HGU	13.4	27.9	a.26.1.1	60	21903
1HOE	9	14.7	b.5.1.1	40.41	7967.8
1IGD	9.8	19.2	d.15.7.1	46.1	6657.42
1JK4	9	14.7	b.9.1.1	42.81	10641
1KPT	12.9	24.2	d.70.1.1	60.88	22134.8
1KYQ	26.5	38	c.2.1.11	86.22	98858.9
1L9L	10.7	13.6	a.64.1.1	42.84	9410.84
1MB8	15.2	26.5	a.40.1.1	66.83	28444.8
1NH1	15.2	23.2	e.45.1.1	69.73	37097.5
1O7Z	15.9	18.6	d.9.1.1	52.14	17274.8
1OAD	22	38.9	c.1.15.3	104.2	87472.9
1OGM	17.2	26.5	b.133.1.1	78.52	62445.6
1OKB	14.3	18.2	c.18.1.1	55.95	50831.3
1P4P	13.6	16.4	b.76.1.1	54.9	15653.7
1P90	10.2	14.2	c.55.5.2	47.27	15576.8
1P9Q	20.4	24.2	a.5.8.1	86.65	29177.9
1QGV	10.9	17.1	c.47.1.8	48.13	16807.5
1QOU	17.1	29.8	b.17.1.1	76.8	40700.9
1RC2	18.6	27.9	f.19.1.1	79.78	48605.2
1RWT	23.5	29.3	f.43.1.1	72.93	419140
1S7J	14.8	25.3	d.21.1.2	62.97	58759.3
1SCA	13.5	19.2	c.41.1.1	58.23	27409.5
1SEK	26.1	31.5	e.1.1.1	108.9	42273.6
1SRQ	34.1	33.4	e.55.1.1	143.78	156263
1T07	10.4	20.6	d.279.1.1	50.52	11261.8
1T1F	19	21.2	e.1.1.1	81.04	154522
1T5T	24.2	35.6	b.82.7.1	140	110301
1TF9	13.5	19.9	c.56.5.4	55.87	30212.8
1TQ3	11.1	17.8	b.36.1.1	50.1	12738.2
1UBQ	11.7	23.2	d.15.1.1	45.15	8576.91
1UUN	37.1	76	f.6.1.2	110.95	38999.3
1V9E	15.5	21.2	b.74.1.1	59.52	58172.4
1VIA	16.7	26.5	c.37.1.2	70.41	41314.7
1W93	23.2	27.4	b.84.2.1	76.5	61523.8
1WAS	11.9	23.2	a.24.2.1	70.09	16366.4
1WC2	13.8	17.1	b.52.1.1	55.9	20003.9
1WLA	16.5	17.8	a.1.1.2	50.9	17696.2
1WPX	20.4	27	b.17.1.1	85.81	72623.1
1XAW	10.6	19.2	h.4.17.1	79.29	16601.4
1XEV	18	22	b.74.1.1	64.71	117419
1ZBP	15.3	28.3	e.61.1.1	65.84	30830.2
2AEK	16.9	23.5	no classification	73.86	88342.9
2BB0	15.1	21.7	b.92.1.10	76.62	91481.4
2C10	28.8	35.6	no classification	119.4	336499
2DSV	19.9	23.2	c.1.8.5	70.97	42599.1
2EBF	36.3	36.3	a.296.1.1	110.87	85062.9
2END	13.8	20.6	a.18.1.1	57.29	16104.7
2FXI	11.8	15.9	c.44.1.1	47.09	14918.9
2FZP	13.1	15.6	d.345.1.1	47.58	16172.5
2H1T	18.4	25.7	b.178.1.1	83.01	44271.2
2H5Q	14	15.3	no classification	60	26740.4
2HW4	10.3	15.1	d.322.1.1	52.74	16951.5
2I5H	12.5	22.3	e.71.1.1	69.63	24454.7
2IJR	16.4	27.4	e.66.1.1	76.61	34164.8
2IVN	14.8	24.6	no classification	74.42	36867.8
2J07	17.6	25.3	a.99.1.1	76.11	49324.7
2O3I	19.4	29.8	e.73.1.1	103.18	86565.8
2P12	25.7	27	b.175.1.1	80.07	40916.3
2P2T	13.7	15.9	d.39.1.1	54.44	12258.9
2PQY	12.9	20.9	no classification	57.97	27428.2
2Q72	21.2	30.4	f.54.1.1	75.6	60278
2QJL	10.3	13.4	no classification	48.79	11150.2
2UWR	9.5	18.4	g.7.1.3	43.78	9204.48
2V8N	22	23.5	no classification	80.65	93062.8
2Z45	22.6	26.1	a.280.1.1	72.79	31156.9
3B6X	12.3	14.9	no classification	44.46	29118.9
3BOE	14.4	17.6	c.154.1.1	51.02	22604
3CI0	19.9	27.4	d.24.1.7	84.14	62640.7
3EOX	17.6	19.2	no classification	75.72	42751.5
3FR2	12.6	13.6	no classification	45.86	14914.2
3JTC	19	20.6	no classification	65.35	56105.8
3LAS	15.3	24.6	no classification	61.23	36883.2
3LZT	12.7	15.8	d.2.1.2	51.9	14880.4
3SRG	13.8	24.9	no classification	58.46	40531.2
3V03	29.3	37.1	no classification	91.92	133425
3VGZ	16.1	22.9	no classification	64.3	155412
3VN3	12.4	15.1	no classification	62.04	45050.4
4FFE	11.9	23.2	no classification	60.06	54196.1
4RUV	10.3	14.3	no classification	44.53	13124.8
4RV6	22.6	27	no classification	72.98	158773
4TLQ	9.6	14.3	no classification	48.12	21861.1
4UDP	15.9	22.3	no classification	77.41	115725
4X9P	15.2	24.6	no classification	76.15	39141.2
4XTA	16.1	18.8	no classification	66.11	64062
4Z0T	16.7	20.9	no classification	60.4	28183.9
5A47	13.4	19.9	no classification	57.36	22377.2
5AA7	10.6	16.4	no classification	48.61	31213.2
5C4N	15.8	26.5	no classification	69.58	26820.3
5CZY	28.3	31.5	no classification	87.23	56208.2
